# Supplementary material for: Point-Prevalence Survey of Antimicrobial Use in Benin Hospitals: The Need for Antimicrobial Stewardship Programs
Source: Antibiotics (Basel). 2025 Jun 18;14(6):618. doi: 10.3390/antibiotics14060618 (PMC12189640; doi:10.3390/antibiotics14060618)
Supplement: Supplementary file 1 [file antibiotics-14-00618-s001.zip]

Archive with 1 entries (1 files):
- antibiotics-3654399-SI.pdf
